# Supplementary material for: Dataset on the total phenolic contents and total anti-oxidants capacity in commercially available whiskey
Source: Data Brief. 2022 Oct 8;45:108608. doi: 10.1016/j.dib.2022.108608 (PMC9679468; doi:10.1016/j.dib.2022.108608)
Supplement: Supplementary file 1 [file mmc1.xlsx]

## Sheet: Sheet1
		Name of Whiskey	Distillation process	Alcohol, %	Aged	Total Phenolic contents (mg GAE/g DW)				Total Anti-oxidants Capacity (mg AA/100mL)
	1	JAMESON Crested x Eight Degrees Brewing	Blended	43	*	4.255	4.24	4.242		33.43	31.92	33.45
	2	JAMESON IRISH WHISKEY	Blended	40	4	4.215	4.3412	4.22		21.75	21.57	21.62
	3	JAMESON Black Barrel	Blended	40	12	4.556	4.672	4.524		27.87	28.92	27.88
	4	JIM BEAM BOURBON WHISKEY	Blended	40	4	3.25	3.3091	3.258		56.36	57.81	27.89
	5	JIM BEAM BOURBON WHISKEY - Honey	Blended	35	4	3.014	3.252	3.009		65.88	66.81	66.67
	6	JIM BEAM BOURBON WHISKEY Black Extra-aged	Blended	43	8	3.554	3.6202	3.672		60.09	60.1	60.05
	7	JACK DANIEL’S Straight Rye Tennessee Whiskey	Rye	45	5	4.252	4.442	4.435		60.88	57.83	60.06
	8	JACK DANIEL’S Old No. 7	Blended	40	5	4.342	4.424	4.511		48.98	48.82	49.11
	9	JACK DANIEL'S Tennessee Honey Whiskey	Honey Liqueur Blended with Jack Daniel's Tennessee Whiskey	35	5	7.562	7.463	7.731		77.36	74.74	77.25
	10	JACK DANIEL'S GENTLEMAN JACK Whiskey	Double mellowed	40	10	6.232	6.734	6.672		71.78	69.07	71.64
	11	Ballantine's finest blended scotch whisky	Blended	40	18	5.632	5.663	5.619		78.31	78.6	79.12
	12	Ballantine’s 17 Year Old Whisky	Blended	40	17	5.535	5.422	5.705		82.89	81.72	81.72
	13	Ballantine's 12 Year Old Whisky	Blended	40	12	4.69	4.752	4.363		80.02	78.01	80.26
	14	Ballantine’s 30 Year Old Whisky	Blended	40	30	6.336	6.363	6.658		82.77	83.52	82.89
	15	Ballantine’s Glenburgie 15 Year Old Whisky	Blended	40	15	5.778	5.792	5.06		70.97	71.52	71.42
	16	Buchanan Scotch Whisky	Finest blended	40	12	6.362	6.302	6		32.91	33.9	32.83
	17	Buchanan Scotch Whisky (De luxe)	Blended	40	12	6.832	6.881	7.087		73.33	73.9	74.37
	18	Buchanan Scotch Whisky	Single malted	40	15	6.552	6.35	6.344		51.07	52.38	52.26
	19	Buchanan Scotch Whisky (special reserved)	Special blended and Special reserved	40	18	7.842	7.885	7.671		64.16	65.82	64.39
	20	Buchanan Scotch Whisky	Blended	40	21	7.52	7.523	7.52		72.85	73.64	73.33
	21	Loch Lomond Single Malt Scotch Whisky Highland	Single malted	40	12	7.424	7.28	7.456		77.86	77.22	78.29
	22	Loch Lomond Single Malt Scotch Whisky Highland	Single malted	40	18	7.536	7.688	7.688		53.61	54.41	53.78
	23	Loch Lomond Single Malt Scotch Whisky Highland	Single malted	40	21	7.052	7.062	7.118		63.99	63.22	63.85
	24	Johnnie Walker Green Label blended malt scotch whisky	malted	43	15	6.75	6.425	6.269		54.78	54.77	54.77
	25	Johnnie Walker Blue Label blended scotch whisky	malted	43	28	7.482	7.478	7.518		71.74	71.44	71.23
	26	Johnnie Walker Red Label blended scotch whisky	Blended	40	12	7.021	7.1	7.228		32.81	32.58	32.69
	27	Glenfiddich Special Reserve single malt scotch whisky	Single malted	43	12	5.622	5.522	5.612		33.61	34.26	34.1
	28	Glenfiddich Special Reserve single malt scotch whisky	Single malted	40	12	5.871	5.774	5.77		36.84	36.88	36.82
	29	Glenfiddich Special Reserve single malt scotch whisky	Single malted	40	15	6.54	6.448	6.499		52.87	52.94	53.11
	30	Chivas Regal blended scotch whisky aged 12 years	Blended	40	12	6.822	6.455	6.78		40.98	40.09	39.6
	31	Chivas Regal blended scotch whisky aged 18 years	Blended	40	18	6.842	7.252	7.228		57.89	57.01	57.76
	32	Clontarf irish whiskey	Blended	40	*	4.258	4.533	4.582		21.81	21.86	21.57
	33	Clontarf irish whiskey reserve	Blended	40	*	6.843	6.885	6.704		22.53	22.83	22.55
	34	Clontarf 1014 Black Label Classic Blend	Single malted	40	4	4.388	4.329	4.492		19.77	19.69	20.28
	35	Clontarf 1014 Irish whiskey	Single malted	40	3	3.45	3.536	3.441		19.02	19.11	19.24
	36	Clan Denny blended malt scotch whisky from speyside	malted	46.7	3	2.664	2.63	2.66		17.28	16.88	17.53
	37	Glenkinchie malt lowland scotch whisky	malted	43	10	3.55	3.657	3.65		49.82	50.03	49.94
	38	Glenfiddich Special Reserve single malt scotch whisky	Single malted	40	18	7.635	7.77	7.71		78.84	78.82	79.12
	39	Dewar's	Blended	40	12	4.24	4.2	4.302		35.68	35.72	35.13
	40	GlenClyde	Blended	40	12	4.244	4.392	4.368		29.98	30.26	30.09
	41	CROWN ROYAL CANADIAN WHISKY	Blended	40	13	6.053	6.122	6.254		36.88	36.59	36.71
	42	The Girvan Patent Still	Blended	42	25	7.782	7.767	7.257		75.9	75.76	76.13
	43	The Girvan Patent Still No4	Blended	42	10	5.63	5.669	5.781		45.73	45.61	45.6
	44	Grant's Triple Wood	Blended	40	3	2.521	2.301	2.339		19.28	19.09	19.33
	45	Monkey Shoulder	Blended	40	*	4.672	4.771	4.704		29.28	31.52	31.63
	46	Glenfiddich	Single malted	40	12	5.25	5.882	5.782		33.96	34.75	34.55
		*. no-age-statement whisky
